# Supplementary material for: Use of Social Determinants of Health Screening among Primary Health Care Nurses of Developed Countries: An Integrative Review
Source: Nurs Rep. 2023 Feb 7;13(1):194–213. doi: 10.3390/nursrep13010020 (PMC9944459; doi:10.3390/nursrep13010020)
Supplement: Supplementary file 1 [file nursrep-13-00020-s001.zip]

Archive with 3 entries (3 files):
- SuppInfo Table S1.pdf
- SuppInfo Table S2.pdf
- SuppInfo Table S3.pdf
